# Supplementary material for: Dynapenic Abdominal Obesity and Cognitive Impairment in Type 2 Diabetic Patients: A Single‐Center Cross‐Sectional Study
Source: Int J Endocrinol. 2026 Mar 12;2026:6060666. doi: 10.1155/ije/6060666 (PMC13098355; doi:10.1155/ije/6060666)
Supplement: Supplementary file 1 — Supporting Information Additional supporting information can be found online in the Supporting Information section. [file IJE-2026-6060666-s001.zip]

Archive with 2 entries (2 files):
- STROBE-checklist-v4-combined-PlosMedicine.docx
- Supplementary material.docx
